# Supplementary material for: Epigenetic Liquid Biopsy Marks Atrial Fibrillation: Evidence from the AF Big Picture Study
Source: Epigenomes. 2026 Feb 5;10(1):9. doi: 10.3390/epigenomes10010009 (PMC12922129; doi:10.3390/epigenomes10010009)
Supplement: Supplementary file 1 [file epigenomes-10-00009-s001.zip]

Archive with 16 entries (16 files):
- Supplemental Figure 1.pptx
- __MACOSX/._Supplemental Figure 1.pptx
- Supplemental Figure 8.pptx
- __MACOSX/._Supplemental Figure 8.pptx
- Supplemental Figure 7.pptx
- __MACOSX/._Supplemental Figure 7.pptx
- Supplemental FIgure 4.pptx
- __MACOSX/._Supplemental FIgure 4.pptx
- Supplemental Figure 2.pptx
- __MACOSX/._Supplemental Figure 2.pptx
- Supplemental Figure 3.pptx
- __MACOSX/._Supplemental Figure 3.pptx
- Supplemental Figure 6.pptx
- __MACOSX/._Supplemental Figure 6.pptx
- Supplemental Figure 5.pptx
- __MACOSX/._Supplemental Figure 5.pptx
